# Supplementary material for: Defects in meiosis I contribute to the genesis of androgenetic hydatidiform moles
Source: J Clin Invest. 2024 Nov 15;134(22):e170669. doi: 10.1172/JCI170669 (PMC11563684; doi:10.1172/JCI170669)
Supplement: Supplemental table 1 [file jci-134-170669-s067.xlsx]

## Sheet: Sheet1
List of genes with roles in ovarian functions and meiosis
AARS2
ABCA1
ACSL4
ACVR2A
ADAMTS1
AFP
AGO4
AHR
AIRE
AMBP
AMH
AMHR2
ANKRD31
ANOS1
ANTXR1
ANXA5
AR
AREG
ARNTL
ASTL
ATG7
ATG9A
ATM
ATRX
AURKA
AURKB
AURKC
AXL
B4GALT1
BAG6
BCL2
BCL2L11
BCL2L2
BLM
BMP15
BMP4
BMP8B
BMPR1B
BMPR2
BRCA1
BRCA2
BRDT
BRIP1
BRME1
BRWD1
BSG
BSX
BTBD18
BTG4
BUB1B
C100RF2
C10orf2
C11orf80
C14ORF39
C19orf40
C2orf37
CBS
CCDC141
CCDC39
CCNA1
CCNB1IP1
CCNB2
CCNB3
CCND2
CCNE1
CCNE2
CCNO
CD81
CD9
cdc20
CDC25B
CDK1ML
CDK2
CDK4
CDKN1B
CDKN1C
CEBP-β
CENPB
CENPC
CENPS
CENPX
CEP120
CG-a
CHD7
CHEK2
CKS2
CLDN14
CLPP
CNB1IP1
CNTD1
CORT
CPE
CPEB1
CRTC1
CSB-PGBD3
CSF1
CSF2
CYP11A
CYP17A1
CYP19A1
CYP21A2
CYP40
DAX1
DAZAP1
DAZL
DCAF17
DDR2
DDX11
DDX4
DHCR24
DIAPH2
DLGAP5
DMC1
DMRT1
DMRTC2
DNMT1o
DNMT3L
DPPA3
DUSP6
EGR1
EHMT2
EIF2B1
EIF2B2
EIF2B3
EIF2B4
EIF2B5
EIF4ENIF1
EME1
EME2
ERAL1
ERCC1
ERCC2
ERCC3
ERCC4
ERCC6
EREG
ER-α
ER-β
ESPL1
ESR1
ESR2
ESRP1
EXO1
F2
F5
FAAP100
FAAP20
FAN1
FANCA
FANCB
FANCC
FANCD2
FANCE
FANCF
FANCG
FANCI
FANCL
FANCM
FBXO43
FBXO5
FEZF1
FGF17
FGF8
FGFR1
FIGLA
FKBP4
FLRT3
FMN2
FMR1
FOXB1
FOXJ2
FOXJ3
FOXL2
FOXO1
FOXO3
FOXO3A
FSHB
FSHR
FST
FZD4
GALT
GATS
GCKR
GDF9
GDI1
GGT1
GHR
GJA4
GLP1
GNAS
GNRH
GNRHR
GPR3
H6PD
HARS2
HASX1
HAX1
HELQ
HFM1
HK3
HMX3
HNF1A
HORMAD1
HORMAD2
HOXA10
HOXA11
HROB
HS6ST1
HSD11B1
HSD17B4
HSF1
HSF2
HSF2BP
HSPA2
IGF1
IHO1
IL11RA
IL17RD
IL6ST
IMMP2L
ING2
INHA
INHBB
INH-α
INSL3
IRS2
KAL
KASH5
KHDC3L
KIAA0391
KISS1
KISS1R
KIT
KITL
KLHDC3
LARS2
LATS1
LEP
LEPR
LFNG
LHB
LHCGR
LHR
LHX1
LHX3
LHX8
LIF
LMNA
LPAR3
M1AP
MAATS1
MAEL
MAJIN
MCM8
MCM9
MCPH1
MDC1
MEI1
MEI4
MEIKIN
MEIOB
MEIOC
MKKS
MLH1
MLH3
MND1
MOS
MOV10L1
MRE11
MRE11A
MRPS22
MSH2
MSH4
MSH5
MSH6
MT-ATP6
MT-ATP8
MUS81
MYBL1
NANOG
NANOS3
NBN
NCOA1
NDC1
NDC80
NDP
NLRP14
NLRP2
NLRP5
NLRP7
NOBOX
NOG
NOS1
NOS3
NPEPPS
NPM2
NPR2
NR0B1
NR2C2
NR3C1
NR5A1
NR5A2
NRIP1
NSMF
NUP107
OAS1D
OTX1
OVOL1
OXT
OXTR
P3H4
PAD6
PADI6
PALB2
PANX1
PATL2
PAX8
PCYT1B
PDE3A
PDE4D
PGM1
PGRMC1
PIGA
PIWIL2
PLCB1
PLK1
PMM2
PMS1
PMS2
PNPLA6
POF1B
POLG
POLR3H
POMZP3
POR
POU1F1
POU5F1
PPARG
PPP6C
PR
PRDM1
PRDM9
PRL
PRLR
PROK2
PROKR2
PROP1
PSMA8
PSMC3IP
PSMD13
PTGER2
PTGFR
PTGS2
PTPA
PTTG1
PTTG2
PTTG3P
PTX3
RAD1
RAD21
RAD21L1
RAD50
RAD51
RAD51AP2
RAD51B
RAD51C
RAD51D
RAD54B
RAD54L
RCBTB1
REC114
REC8
RECQL
RECQL2
RECQL3
RECQL4
RMI1
RNF212
RNF212B
RNF216
RNF44
RPA
RPL10L
SALL4
SEMA3A
SF1
SGO1
SGO2
SGOL2
SH2B1
SHBG
SHOC1
SIRT1
SIRT7
SIX6OS1
SLC25A31
SLC29A3
SLC2A8
SLX4
SMAD1
SMAD5
SMC1B
SMC3
SOD1
SOHLH1
SOHLH2
SOX10
SOX3
SOX8
SPATA22
SPIDR
SPO11
SPO16
SPRY4
SRB1
SRC
SRD5A1
STAG3
STAR
STAT3
STRA13
STRA8
SULT1E1
SUN1
SYCE1
SYCE1L
SYCE2
SYCE3
SYCP1
SYCP2
SYCP2L
SYCP3
TAC3
TACR3
TAF4B
TCF21
TDRD9
TERB1
TERB2
TERF1
TERT
TEX11
TEX12
TEX15
TEX19
TGF-b1
TGFBR3
THBS1
TIAL1
TKT
TLE6
TNFAIP6
TNFRSF1A
TOP2A
TOP2B
TOP3A
TOP3B
TOP6BL
TOPBP1
TP53AIP1
TP63
TRIM37
TRIM75
TRIP13
TRP73
TSHB
TUBA4A
TUBB8
TWNK
UBB
UBE2A
UBE2B
UBE3A
UBR2
VDR
WDR11
WEE2
WNT4
WNT7A
WRN
WT1
XPA
XPC
XRCC2
XRCC4
YBX2
ZAR1
ZCWPW1
ZFP36L2
ZFX
ZP1
ZP2
ZP3
ZP4
ZSCAN21
