# Supplementary material for: Defects in meiosis I contribute to the genesis of androgenetic hydatidiform moles
Source: J Clin Invest. 2024 Nov 15;134(22):e170669. doi: 10.1172/JCI170669 (PMC11563684; doi:10.1172/JCI170669)
Supplement: Supplemental table 2 [file jci-134-170669-s068.xlsx]

## Sheet: Supplemental Table 2
Supplemental Table 2. Monoallelic P/LP variants identified in the exomes of 261 patients with various forms of reproductive failure and no plausible candidate under the recessive model
Gene	Patient ID	Reproductive history	cDNA change & parental origin	Protein change	MAF in gnomAD	CADD	ACMG (Varsome verdict)	Role and function
Genes with P/LP variants in ≥ 3 unrelated patients
BRCA2	1104	eTOP,PHM (69,XYY),TriDisPHM	NM_000059.4:c.9435_9436del	S3147Cfs*2	3.98e-06	25.1	P	DSB repair
BRCA2	1093	2 MC, low AMH, failed-ICSI-PGS-5 embryos-aneuploid	NM_000059.4:c.-39-1G>C	p.0	Absent	34	P	DSB repair
BRCA2	2049	7 MC	NM_000059.4:c.5159C>A Fa	S1720X	Absent	35	P	DSB repair
BRCA2	RW42	3 MC	NM_000059.4:c.809C>A	S270X	Absent	27	LP	DSB repair
BRCA2	2237	CHM, eTOPabn (17w, amnio 46,XX,i(21)(q10))	NM_000059.4:c.4136dup	I1380Dfs*2	Absent	33	P	DSB repair
BRCA2	1985	Monozygotic twin-MC,BO,AnMoCHM, low AMH-ART,failed IUI,IUI-LB	NM_000059.4:c.9501+3A>T Mo		0.0002	18.49	LB (to be revised)	DSB repair
BRCA2	1624	MC (T21),2 MC,MC (T21)	NM_000059.4:c.9501+3A>T		0.0002	18.49	LB to be revised	DSB repair
TEX15	930	2 MC, LB, 2 MC, LB	NM_001350162.2:c.6848_6849del	R2283fs	0.000743	34	P	Synapsis formation
TEX15	1036	eTOP, 10y infertility, 2 ICSI-CP,ICSI-PGD-CP (each, 2 embryos transfer)	NM_001350162.2:c.2580_2583del	D860Efs*15	0.000781	33	LP	Synapsis formation
TEX15	1478	2 CHM	NM_001350162.2:c.1431_1434del	S478Pfs*69	Absent	33	LP	Synapsis formation
TEX15	1517	8 MC (including several CP)	NM_001350162.2:c.6511C>T	R2171*	1.61e-05	40	LP	Synapsis formation
BRCA1	636	EFL, LB, TriDisPHM, EFL, TriDisPHM, EFL, LB	NM_007297.4:c.5125dup Mo	Q652Pfs*7	0.000251	24.9	P	DSB repair
BRCA1	992	2 MC,LB,MC, CP	NM_007297.4:c.3138del	Y1047Ifs*15	Absent	22.9	P	DSB repair
BRCA1	1009	4 MC,2 LB	NM_007297.4:c.527del	K176Rfs*4	absent	11.02	P	DSB repair
HFM1	797	LB,TriDisPHM,TriDisPHM,LB,LB	NM_001017975.6:c.1006+1G>A Fa	L292Wfs*4	Absent	34	P	DNA helicase
HFM1	1135	5 MC,LB,F-IUI,IVF-CP,4 MC	NM_001017975.6:c.2919del	F974Lfs*5	Absent	18.6	P	DNA helicase
HFM1	1036	eTOP, 10y infertility, 2 ICSI-CP,ICSI-PGD-CP (each, 2 embryos transfer)	NM_001017975.6:c.243_244insTTAGAAATGAAGAATATAGA	N82Lfs*12	Absent	20.8	LP	DNA helicase
NLRP2	2048	5 MC	NM_001174082.2:c.1900C>T	Q634*	3.98e-06	35	LP	SCMC
NLRP2	1508	LB,2MC,TriDisPHM,LB	NM_001174081.3:c.398-2A>T		Absent	19.97	LP	SCMC
NLRP2	4455	3 HM	NM_001174082:c.1128dup	A377Rfs*127	Absent	18.8	LP	SCMC
ZP3	3681	CHM-GTN, CHM, CC	NM_001110354.2:c.224dup	E76Rfs*4	Absent	26.6	P	Oocyte maturation
ZP3	3695	LB,MC,PHM (3n p57+),PHM/MC (p57+)	NM_001110354.2:c.883del	E295Nfs*46	0.000437	22.3	VUS P	Oocyte maturation
ZP3	991	4 MC,F-IUI,2 F-IVF	NM_001110354.2:c.883del	E295Nfs*46	0.000437	22.3	VUS P	Oocyte maturation
Genes with P/LP variants in two unrelated patients
SUN1	1985	Monozygotic twin-MC,BO,AnMoCHM, low AMH,failed IUI,IUI-LB	NM_001171944.2:c.1839+2T>A de novo		Absent	23.5	P	Chromosome movement for pairing
SUN1	1154	2y infertility-IUI-LB,3 MC,2y infertility- (IUGR),LB-IUGR	NM_001171945.2:c.798T>A Mo*	C245*	Absent	6.171	LP	Chromosome movement for pairing
WRN	2048	5 MC	NM_000553.6:c.2937T>G	p.Q835*	Absent	37	P	DNA repair
WRN	1121	2 MC, LB, MC, MC (47,XX+21), MC, LB	NM_000553.6:c.2903del	p.S968fs	Absent	35	LP	DNA repair
ERCC2	661	CP,MC, failed IUI, failed IVF	NM_000400:c.2009delG	G670Afs*39	2.05e-06	21.1	P	DNA repair
ERCC2	1785	5 MC	NM_000400.4:c.454_455insACTTCTA	L111Hfs*10	Absent	24.6	LP	DNA repair
ERCC3	771	2 MC,NP	NM_000122.2:c.657+1G>A Fa		1.99e-05	32	P	DNA repair
ERCC3	1479	MC,LB,3 MC	NM_000122.2:c.1977del	Y660Tfs*22fs	Absent	33	LP	DNA repair
EXO1	1788	9 MC	NM_001319224.1:c.2209-1G>C Mo		0.00161	24.2	VUS P	DNA mismatch repair
EXO1	1843	infertility 7 years,2 failed-IVF-19 immature eggs,GV	NM_001319224.1:c.2209-1G>C		0.00161	24.2	VUS P	DNA mismatch repair
SHBG	1438	PHM (69,XXY), PHM (69,XXY)	NM_001146281.2:c.720del	N241Tfs*8	0.000294	30	LP	Sex-hormone binding protein
SHBG	693	BO,2 CP,CP,MC,TriDigXXY,EP,2 CP,IUI-LB	NM_001146281.2:c.393+2T>G		Absent	22.6	LP	Sex-hormone binding protein
HORMAD2	874	3 MC, LB, 5 MC, 2 LB	NM_001329458.2:c.151dup	S51Kfs*7	0.0007	22.9	LP	Synapsis formation
HORMAD2	2158	6 MC, CHM	NM_001329458.2:	T86*	1.19e-05	36	LP	Synapsis formation
ZP4	1601	2 MC, TriDigMC, AnMoCHM, eTOPabn (46,XY,r(13)(p11.2q14.2), mosaic (AnCHM+biparental), ICSI-LB, LB	NM_021186.4:c.403C>T	R135X	5.91e-05	10.97	VUS LP	Oocyte maturation
ZP4	957	2 MC,AnMoCHM	NM_021186.4:c.403C>T	R135X	5.91e-05	10.97	VUS LP	Oocyte maturation
Genes with P/LP variants in one patient
RECQL	1777	HM,HM-MTX	NM_002907.4:c.962_965del not Mo	C321Ffs*46	1.21e-05	35	P	DNA helicase involved in DNA repair
ERCC6	4391	3 HM	NM_000124.4:c.653-2A>G		Absent	33	P	DNA repair
FANCL	1465	LB,4 MC	NM_001114636.1:c.296_297del	Q99Rfs*17	2.032e-05	27.4	P	DNA repair
FAN1	1377	MC,LB,5 MC,EP	NM_014967.5:c.1080del	S361Qfs*23	Absent	19.8	LP	DNA repair
PMS1	1150	MC,IVF-MC,4 MC,egg donation-LB	NM_001289409.1:c.1298G>A	W433*	0.000199681	36	P	DNA repair
PMS2	1340	LB,5 MC	NM_001322008.2:c.25C>T	R9*	3.434e-05	10.9	VUS P	DNA repair
DMC1	1689	2 AnMoCHM,MC,AnMoCHM,LB,2 AnMoCHM,MC	NM_001278208.1:c.421+1G>A		Absent	26.7	P	DSB repair
ATM	1197	IUI-LB,IUI-MC,IUI-TriDisPHM	NM_000051.4:c.8988-2A>G		Absent	33	P	DNA damage sensor
RAD51B	797	LB,TriDisPHM,TriDisPHM,LB,LB	NM_002877.6:c.316del	I106Lfs*14	Absent	23	LP	DSB repair
RAD21L1	1093	2 MC, low AMH, failed-ICSI-PGS-5 embryos-aneuploid	NM_001136566.3:c.1482+1G>T		Absent	34	P	Synapsis initiation, cohesion complex
TOP6BL	1192	MC[arr(1-22,X)x2],TriDisPHM,MC[2 MC	NM_001302084.2:c.1250-2A>G		Absent	12.9	LP	DSB formation
SPIDR	1715	4 eTOP,4 MC	NM_001282916.1:c.735del	M246Cfs*25	4.01e-06	31	LP	DNA repair
CHEK2	1036	eTOP, 10y infertility, 2 ICSI-CP,ICSI-PGD-CP (each, 2 embryos transfer)	NM_001349956.2:c.472del	I158Yfs*10	3.94e-05	3.3	LP	G2/M cell cycle arrest in DNA damage
SGO2	1560	4 MC,LB	NM_001160033.1:c.704-1del		Absent	25.2	LP	Cohesion complex
CFAP54	1788	9 MC	NM_001306084.2:c.1484del Fa	Y495Lfs*33	7.38e-06	23.7	P	Assembly of cilia and flagella
WDR11	647	TriDisPHM, AnCHM, TriDisPHM,LB	NM_018117.12:c.2651_2654del Mo	K884Ifs*7	3.98e-06	36	P	Gonadotropin production
GNRHR	1153	BO,2 MC,IUI-LB,4 MC	NM_001012763.2:c.649A>T	K217*	Absent	8.689	P	Hypogonadotropic Hypogonadism
AMHR2	VDV-1	RHM	NM_001164690.2:c.1216C>T	R406*	Absent	23.9	P	Male sex differentiation
TRIM37	1375	eTOP,IVF-PGD-LB,IVF-PGD-failed,IVF-PGD-ECT,IVF-PGD-failed,IVF-PGD-LB	NM_001320989.3:c.1199+2T>C		Absent	24.9	P	Pubertal development
TNFAIP6	1463	2 CHM	NM_007115.4:c.780dup	T261Yfs*7	0.000129	24.1	VUS P	LH responsive gene
NPEPPS	1742	MC,3 CP	NM_001330257.2:c.39T>A	C13X	Absent	23.9	LP	Role in the hypothalamic-pituitary axis
NOBOX	1996	LB,PHM,PHM (dizygotic twins)-PTD	NM_001080413.3:c.487dup	R163Pfs*48	5.446e-05	24.5	VUS P	Transcription factor for folliculogenesis
SOX8	922	LB,3 MC (one ovary removed endometriotic cyst)	NM_007297.4:c.3138del	T226Hfs*254	1.98e-05	35	P	Transcription factor
NR5A2	647	TriDisPHM, AnCHM, TriDisPHM,LB	NM_205860.3:c.164del Fa*	S55Cfs*20	Absent	35	P	Transcriptional regulator of lipid metabolism
IMMP2L	1873	2 HM	NM_001350962.2:c.319_325del	L107Gfs*30	0.00208	8.2	VUS P	Mitochondrial protein with role in ovarian ageing
ESR2	1807	LB,4 MC,MC,MC	NM_001040275.1:c.1462_1463del	L488Afs*2	Absent	23.7	LP	Gonadal development
FSHR	702	MC,LB,6 MC,IVF-PGD twins-2 LB	NM_000145.4:c.20_21del Mo*	S7Ffs*20	Absent	23.3	LP	Gonadal development
TSHB	2044	3 MC,CHM	NM_000549.5:c.64del	C22Vfs*19	Absent	14.8	LP	Thyroid structure and metabolism
CORT	1490	3 MC,HM	NM_198544.4:c.301del	R101Gfs*6	0.000294	26.6	VUS P	Hormonal regulation of the reproductive axis
WEE2	1009	4 MC,2 LB	NM_001105558.1:c.759-2A>G		Absent	23.4	LP	Oocyte maturation
ZP2	983	LB,eTOP,AnMoCHM,MC,MC (T15 MI),AnMoCHM	NM_003460.2:c.357_358del	R119Sfs*34	7.96e-06	n.a.	LP	Oocyte maturation
PPP6C	1118	Ovarian stimulation: TriDisPHM,MC,LB;MC,TriDisPHM,LB	NM_001123355.1:c.186+1G>A		6.49e-06	8.2	LP	Oocyte maturation
GCKR	2011	LB,HM,AnMoCHM	NM_001486.4:c.720_721del	K241Sfs*38	3.98e-06	n.a.	LP	Glucose metabolism
KPNA7	1511	4 MC,EP,2 MC,LB	NM_001145715.3:c.533G>A	W178*	Absent	41	VUS LP	transport of molecules between the nucleus and the cytoplasm
PADI6	RW39	4 MC	NM_207421.4:c.875_876del	V292Afs*45	2.42e-05	2.4	LP	Member of the SCMC and role in Citrullination
ZAR1	1777	HM,HM-MTX	NM_175619.3:c.120G>A	W40*	Absent	35	P	Oocyte-to-embryo transition
HSF1	1520	LB,8 MC	NM_005526.4:c.764_765del	P255Rfs*77	Absent	25.5	LP	Oocyte-to-embryo transition
EIF4NIF1	2048	5 MC	NM_001164502.2:c.2266_2267insT	S756Mfs*51	Absent	34	LP	Eukaryotic Translation Initiation Factor
CCNO	830	4 MC, 2 EP	NM_021147.5):c.192dup	S65Qfs*17	Absent	26.6	LP	Cyclin with role in the cell cycle
NOS3	4342	4 MC, SB with molar features and BWS	NM_001160110.1):c.1837C>T	R613*	0.000751	1.786	LP	Metabolism of nitric oxide and Citrullination
RCBTB1	1601	2 MC, TriDigXXX, AnMoCHM, eTOPabn (46,XY,r(13)(p11.2q14.2), mosaic (AnCHM+biparental), ICSI-LB, LB	NM_018191.4:c.711+1G>C		1.12e-05	21.1	P	Ubiquitination
N, stands for number; MAF, minor allele frequency; gnomAD, for genome aggregation database (https://gnomad.broadinstitute.org/); CADD, combined annotation dependent depletion; ACMG, American College of Medical Genetics and Genomics; HM, hydatidiform mole, PHM, partial HM; CHM, complete HM; CP, chemical pregnancy; BO, blighted ovum; MC, miscarriage; EP, ectopic pregnancy; NP, normal pregnancy; LB,…

## Sheet: genes with validated variants
BRCA2
TEX15
BRCA1
HFM1
NLRP2
ZP3
SUN1
WRN
ERCC2
ERCC3
EXO1
SHBG
HORMAD2
ZP4
RECQL
ERCC6
FANCL
FAN1
PMS1
PMS2
DMC1
ATM
RAD51B
RAD21L1
TOP6BL
SPIDR
CHEK2
SGO2
CFAP54
WDR11
GNRHR
AMHR2
TRIM37
TNFAIP6
NPEPPS
NOBOX
SOX8
NR5A2
IMMP2L
ESR2
FSHR
TSHB
CORT
WEE2
ZP2
PPP6C
GCKR
KPNA7
PADI6
ZAR1
HSF1
EIF4NIF1
CCNO
NOS3
RCBTB1

## Sheet: Number of patients with variant
	636
	647
	661
	693
	702
	771
	797
	830
	874
	922
	930
	957
	983
	991
	992
	1009
	1036
	1093
	1104
	1118
	1121
	1135
	1150
	1153
	1154
	1192
	1197
	1340
	1375
	1377
	1438
	1463
	1465
	1478
	1479
	1490
	1508
	1511
	1517
	1520
	1560
	1601
	1624
	1689
	1715
	1742
	1777
	1785
	1788
	1807
	1843
	1873
	1985
	1996
	2011
	2044
	2048
	2049
	2158
	2237
	3681
	3695
	4342
	4391
	4455
	RW39
	RW42
	VDV-1
