# Supplementary material for: Defects in meiosis I contribute to the genesis of androgenetic hydatidiform moles
Source: J Clin Invest. 2024 Nov 15;134(22):e170669. doi: 10.1172/JCI170669 (PMC11563684; doi:10.1172/JCI170669)
Supplement: Supporting data values [file jci-134-170669-s071.xlsx]

## Sheet: Fig. 4A
Patients with biallelic defects underlying their AnCHM								Patients who have remained negative for biallelic defects in all known genes for recurrent HM and reproductive failure
References	Patient ID	Gene	Reproductive outcomes	All forms of PL	LB	Sum of PL +LB		Patient ID	Reproductive outcomes	N.of all forms of PL	N. of LB	Sum of PL +LB
Current study	1690	FOXL2	CHM,MC,CHM,LB,SB,MC,3 CHM,MC	9	1	10		1232	3 CHM,5 MC,2 LB	8	2	10
Current study	1824	MAJIN	2 HM	2	0	2		1956	7 HM	7	0	7
Current study	439	KASH5	2 HM,2 MC,HM	5	0	5		1689	4 CHM,2 MC,LB	6	1	7
Current study	1954	SYCP2	4 CHM	4	0	4		1692	3 MC,3 CHM	6	0	6
Current study	1802	HFM1	2 HM	2	0	2		1643	3 MC,2 HM,MC	5	0	5
Current study	1921	HFM1	3 HM	3	0	3		1118	2 PHM,2 MC,2 LB (ovulation induction)	4	2	6
Current study	1922	HFM1	HM	1	0	1		1317	2 LB,MC,3 PHM,Pregnant	4	2	6
Current study	2136	MEIOB	6 MC,HM	7	0	7		1318	2 LB,CHM,CHM,PHM,MC	4	2	6
Nguyen et al., 2018, AJHG	1333	MEI1	4 MC,4 AnCHM	8	0	8		983	LB,2 CHM,2 MC	4	1	5
Nguyen et al., 2018, AJHG	1660 (sister 1)	MEI1	3 MC	3	0	3		1080	2 PHM,1 MC,1 CP,LB	4	1	5
Nguyen et al., 2018, AJHG	1661 (sister 2)	MEI1	MC	1	0	1		1477	2 HM,2 MC	4	0	4
Nguyen et al., 2018, AJHG	880 Mei1	MEI1	6 MC,AnCHM	7	0	7		1488	2 MC,2 HM	4	0	4
Nguyen et al., 2018, AJHG	1031	TOP6BL	MC,2 HM	3	0	3		1875	2 HM,2 failed IVF	4	0	4
Nguyen et al., 2018, AJHG	HM74	TOP6BL	3 CHM	3	0	3		1601	2 MC,MC,CHM,MC,Mosaic-CHM,2 LB	6	2	8
Nguyen et al., 2018, AJHG	978	REC114	MC,3 CHM	4	0	4		3724	2 CHM,2 MC	4	0	4
Total N of their pregnancies				62	1	63		3950	2 PHM,2 MC	4	0	4
Total N. of patients				15				1241	3 LB,3 CHM	3	3	6
Average				4.13333	0.0666667	4.2		571	2 HM,MC,LB	3	1	4
								647	2 PHM,CHM,LB	3	1	4
								1449	2 CHM,HM,LB	3	1	4
								1474	3 CHM,LB	3	1	4
								1981	MC,LB,PHM/MC,twin (fetus + CHM)	3	1	4
								3695	LB,MC,PHM,PHM	3	1	4
								1482	HM,MC,PHM	3	0	3
								1713	LB,2 CHM,MC	3	1	4
								1400	MC,PHM,PHM,LB	3	1	4
								4391	3 HM	3	0	3
								4455	3 CHM	3	0	3
								760	2 LB,2 CHM	2	2	4
	PL	LB	PL+LB					1464	2 CHM,twins-2 LB	2	2	4
Biallelic	62	1	63					3710	2 LB,PHM,PHM	2	2	4
unexplained	198	39	237					778	2 HM,LB	2	1	3
								797	LB,2 PHM,LB	2	2	4
								1677	LB,CHM,CHM	2	1	3
MedCalc' s Fisher exact probability	0.00070849							1996	LB,PHM,PHM (dizygotic twins)	2	1	3
								2011	LB,HM,CHM	2	1	3
								4727	2 LB,2 CHM	2	2	4
								842	2 HM	2	0	2
								1104	2 PHM	2	0	2
								1169	2 PHM	2	0	2
								1438	2 PHM	2	0	2
								1463	2 CHM	2	0	2
								1472	2 CHM	2	0	2
								1473	2 CHM	2	0	2
								1476	2 HM	2	0	2
								1478	2 CHM	2	0	2
								1483	2 PHM	2	0	2
								1484	2 CHM	2	0	2
								1485	2 HM	2	0	2
								1486	2 PHM	2	0	2
								1487	2 PHM	2	0	2
								1545	CHM,PHM	2	0	2
								1558	HM,twin (HM+fetus)	2	0	2
								1618	HM,CHM	2	0	2
								1777	2 HM	2	0	2
								1823	LB,HM,CHM	2	1	3
								1873	2 HM	2	0	2
								1874	2 HM	2	0	2
								1886	CHM,CHM,	2	0	2
								1909	2 CHM	2	0	2
								1953	2 HM	2	0	2
								1955	HM,CHM	2	0	2
								1997	2 CHM	2	0	2
								2015	HM, CHM	2	0	2
								3681	2 CHM	2	0	2
								4215	PHM,CHM	2	0	2
								4256	2 CHM	2	0	2
								2019	2 HM	2	0	2
								2084	2 PHM	2	0	2
								VDV-1	RHM	2	0	2
								Subtotal		198	39	237
								Total N. of patients		70
								Average		2.82857	0.557143	3.38571

## Sheet: Fig.4B
Number of pregnanncies in unexplained patients who have remained negative for biallelic defects in all known genes for RHM and reproductive failure						Number of pregnancies from patients with RHM and biallelic mutations in NLRP7 or KHDC3L
Patient ID	Reproductive outcomes	N.of all forms of PL	N. of LB	Sum of PL +LB			Patient ID	Reproductive outcomes	Number of all forms of PL	N. of LB	Sum of PL +LB
1232	3 CHM,5 MC,2 LB	8	2	10		Patients with biallelic NLRP7 mutations	4	LB-IUGR,SB,END,PHM,2 HM,CHM,MC,PHM	8	1	9
1956	7 HM	7	0	7			6	5 MC,SB-preclampsia-SGA,2 HM,3 MC,3 HM,PHM	15		15
1689	4 CHM,2 MC,LB	6	1	7			9	HM,PHM,PHM (with fetus),PHM (with fetus),LB,LB	4	2	6
1692	3 MC,3 CHM	6	0	6			II-2	2 CHM	2		2
1643	3 MC,2 HM,MC	5	0	5			II-3	3 CHM,HM	4		4
1118	2 PHM,2 MC,2 LB (ovulation induction)	4	2	6			II-8	CHM,HM	2		2
1317	2 LB,MC,3 PHM,Pregnant	4	2	6			443	MC,13 HM	14		14
1318	2 LB,CHM,CHM,PHM,MC	4	2	6			445	4 MC,5 HM,MC	10		10
983	LB,2 CHM,2 MC	4	1	5			446	5 HM	5		5
1080	2 PHM,1 MC,1 CP,LB	4	1	5			474	4 HM,PHM	5		5
1477	2 HM,2 MC	4	0	4			476	3 HM	3		3
1488	2 MC,2 HM	4	0	4			480	HM,2 PHM	3		3
1875	2 HM,2 failed IVF	4	0	4			519	4 CHM	4		4
1601	2 MC,MC,CHM,MC,Mosaic-CHM,2 LB	6	2	8			517	CHM,PHM	2		2
3724	2 CHM,2 MC	4	0	4			626	5 HM	5		5
3950	2 PHM,2 MC	4	0	4			655	2 PHM,MC,PHM	4		4
1241	3 LB,3 CHM	3	3	6			657	PHM,CHM,HM	3		3
571	2 HM,MC,LB	3	1	4			662	PHM,2 MC,PHM	4		4
647	2 PHM,CHM,LB	3	1	4			668	2 MC,2 HM	4		4
1449	2 CHM,HM,LB	3	1	4			671	BO,2 HM	3		3
1474	3 CHM,LB	3	1	4			674	2 BO,5 HM	7		7
1981	MC,LB,PHM/MC,twin (fetus + CHM)	3	1	4			678	MC,HM,PHM,LB	3	1	4
3695	LB,MC,PHM,PHM	3	1	4			680	3 HM,MC,HM	5		5
1482	HM,MC,PHM	3	0	3			684	4 HM,PHM,2 MC	7		7
1713	LB,2 CHM,MC	3	1	4			691	MC,HM,SB,PHM,MC	5		5
1400	MC,PHM,PHM,LB	3	1	4			712	MC,2 PHM	3		3
4391	3 HM	3	0	3			725	CHM,MC,CHM,HM,CHM	5		5
4455	3 CHM	3	0	3			733	2 HM,MC,2 HM,IVF-PGD-HM,2 HM	8		8
760	2 LB,2 CHM	2	2	4			744	PHM,BO,2 MC,HM,MC,CHM	7		7
1464	2 CHM,twins-2 LB	2	2	4			748	3 HM	3		3
3710	2 LB,PHM,PHM	2	2	4			763	2 PHM	2		2
778	2 HM,LB	2	1	3			781	2 CHM ,failed ART,CHM	3		3
797	LB,2 PHM,LB	2	2	4			790	2 HM,MC,SB ,MC,CHM	6		6
1677	LB,CHM,CHM	2	1	3			791	3 HM	3		3
1996	LB,PHM,PHM (dizygotic twins)	2	1	3			792 /77	MC,3 CHM	4		4
2011	LB,HM,CHM	2	1	3			908	4 HM	4		4
4727	2 LB,2 CHM	2	2	4			1074	MC,PHM,HM,5 MC,HM,CHM	10		10
842	2 HM	2	0	2			1077	3 HM,LB	3	1	4
1104	2 PHM	2	0	2			1140	PHM,MC,3 PHM	5		5
1169	2 PHM	2	0	2			1142	MC,CHM,2 PHM	4		4
1438	2 PHM	2	0	2			1164	MC,2 HM,MC,CHM,PHM	6		6
1463	2 CHM	2	0	2			1176	3 HM	3		3
1472	2 CHM	2	0	2			2000	CHM,MC,2 CHM	4		4
1473	2 CHM	2	0	2			1200	2 CHM	2		2
1476	2 HM	2	0	2			1220	3 HM	3		3
1478	2 CHM	2	0	2			1224	3 HM	3		3
1483	2 PHM	2	0	2			1227	HM	1		1
1484	2 CHM	2	0	2			1243	PHM,7 MC,MC (twin),MC,twins (HM and fetus),MC	12		12
1485	2 HM	2	0	2			1341	HM,MC,HM,PHM,MC,HM,PHM	7		7
1486	2 PHM	2	0	2			1352	2 PHM,3 HM	5		5
1487	2 PHM	2	0	2			1359	3 HM,HM (twins)	4		4
1545	CHM,PHM	2	0	2			1371	2 HM,CHM,2 HM	5		5
1558	HM,twin (HM+fetus)	2	0	2			1406	PHM,BO,PHM	3		3
1618	HM,CHM	2	0	2			1409	MC,MC,HM	3		3
1777	2 HM	2	0	2			1419	2 HM,MC	3		3
1823	LB,HM,CHM	2	1	3			1420	3 HM	3		3
1873	2 HM	2	0	2			1421	6 PHM	6		6
1874	2 HM	2	0	2			1424	3 CHM,LB,CHM,LB	4	2	6
1886	CHM,CHM,	2	0	2			1426	2 MC,2 CHM,MC,CHM	6		6
1909	2 CHM	2	0	2			1428	2 CHM,PHM	3		3
1953	2 HM	2	0	2			1435	2 CHM	2		2
1955	HM,CHM	2	0	2			1436	MC	1		1
1997	2 CHM	2	0	2			1437	2 CHM	2		2
2015	HM, CHM	2	0	2			1448	4 HM	4		4
3681	2 CHM	2	0	2			1452	PHM,PHM	2		2
4215	PHM,CHM	2	0	2			1470	eTOP,2 CHM,several failed IVF	2		2
4256	2 CHM	2	0	2			1505	11 HM	11		11
2019	2 HM	2	0	2			1506	13 HM	13		13
2084	2 PHM	2	0	2			1535	HM-IM,2 HM	3		3
VDV-1	RHM	2	0	2			1542	2 HM,END-preeclampsia,LB	3	1	4
Subtotal		198	39	237			1543	4 CHM	4		4
Total N. of patients		70					1544	4 HM	4		4
Average		2.82857	0.557143	3.38571			1546	CHM,PHM	2		2
							1547	2 HM,MC	3		3
							1566	MC,5 HM	6		6
							1570	9 HM	9		9
							1573	6 HM,IVF-1 embryo tranfer-no pregnancy	6		6
							1590	3 HM	3		3
							1615	HM,2 MC/HM,MC/HM,2 PHM	6		6
		Unexplained patients	Patients with bialellic NLRP7 & KHDC3L				1630	7 HM	7		7
							1638	2 HM	2		2
	Number of patients	70	237				1639	3 HM	3		3
							1640	4 HM,MC	5		5
	Total number of pregnancies	130	649				1642	2 PHM	2		2
							1644	SB,3 CHM,IM,LB,MC,HM	7	1	8
							1645	CHM,PHM,LB,PHM,MC,Dizygotic twins	4	3	7
	Chi square test p=0.019						1646	several MC unknown number	2		2
							1649	2 CHM,3 PHM	5		5
							1650	16 CHM	16		16
							1651	6 CHM,BO,CHM	8		8
							1674	2 HM,MC,HM,MC,PHM,MC	7		7
							1683	4 HM	4		4
							1684	3 PHM,MC	4		4
							1685	3 HM,MC	4		4
							1693	9 HM,ICSI-HM,HM	11		11
							1699	2 HM,2 MC,2 HM	6		6
							1745	eTOP,MC,2 CHM	3		3
							1758	3 HM	3		3
							1760	MC,2 HM	3		3
							1762	5 CHM	5		5
							1766	2 HM,PHM,CHM,2 Failed IVF,PHM	5		5
							1798	2 HM	2		2
							1827	MC,3 CHM	4		4
							1840	5 HM	5		5
							1846	14 HM	14		14
							1847	4 CHM	4		4
							1848	3 CHM	3		3
							1849	7 CHM	7		7
							1878	5 HM,MC	6		6
							1888	MC,2 HM,MC,HM	5		5
							1904	MC,MC,HM	3		3
							1905	3 HM	3		3
							1906	MC,2 HM	3		3
							1935	7 HM	7		7
							1969	3 CHM,BO,3 CHM	7		7
							1970	HM,MC,2 PHM	4		4
							1973	3 HM,IVF-HM	4		4
							1989	HM,PHM,MC	3		3
							1993	2 MC,PHM,CHM,PHM,MC	6		6
							No patient DNA	2 eTOP, PHM,CP,MC	3		3
							2052	CHM,MC,PHM	3		3
							2083	CHM,MC,CHM	3		3
							2145	PHM,BO,eTOP,PHM	3		3
							481	7 HM	7		7
						Patients with biallelic KHDC3L mutations	654	6 HM,Failed IVF	6		6
							1094	HM,Induction-IUI-HM,HM	3		3
							1096	8 HM	8		8
							1335	5 HM,PHM,failed IVF with donor ovum	6		6
							1557	2 CHM,3 PHM	5		5
							1579	11 HM	11		11
							Subtotal		637	12	649
							Total N. of patients		130
							Average				4.99231
N, stands for number; HM, hydatidiform mole, PHM, partial HM; CHM, complete HM; IM, invasive HM; CP, chemical pregnancy; BO, blighted ovum; MC, miscarriage; EP, ectopic pregnancy; LB, live birth; IUGR, intra-uterine growth restriction; SB, stillbirth; END, early neonatal death; eTOP, elective termination of pregnancy; Assisted reproductive technologies; IUI, intra uterine insemination; IVF, in vi…

## Sheet: Fig. 5B
	Supplemental data values
	17.5 dpc
			Total #	MPI substage
	Genotype	#female	oocytes	Leptotene	Zygotene	Pachytene	Diplotene
	Hfm1+/+	5	196	3	37	149	7
	Hfm1+/-	4	240	5	54	172	9
	Hfm1-/-	3	120	1	99	20	0
	18.5 dpc
			Total #	MPI substage
	Genotype	#female	oocytes	Leptotene	Zygotene	Pachytene	Diplotene
	Hfm1+/+	3	80	8	0	58	14
	Hfm1+/-	3	104	17	0	79	8
	Hfm1-/-	3	109	56	48	2	3
	Converted to %
	17.5 dpc
			Total #	MPI substage
	Genotype	#female	oocytes	Leptotene	Zygotene	Pachytene	Diplotene
	Hfm1+/+	5	196	1.53061	18.8776	76.0204	3.57143
	Hfm1+/-	4	240	2.08333	22.5	71.6667	3.75
	Hfm1-/-	3	120	0.833333	82.5	16.6667	0
	18.5 dpc
			Total #	MPI substage
	Genotype	#female	oocytes	Leptotene	Zygotene	Pachytene	Diplotene
	Hfm1+/+	3	80	10	0	72.5	17.5
	Hfm1+/-	3	104	16.3462	0	75.9615	7.69231
	Hfm1-/-	3	109	51.3761	51.3761	51.3761	51.3761

## Sheet: Fig. 7B
	Supplemental data values
	Genotype	IVM (h)		Total # oocytes	Meiotic stage
			#females		GV	MI	AI	TI	MII	MII*	others	dead
	Hfm1+/+	19	6	147	0	10	0	5	131	0	0	1
		23	6	197	0	3	0	3	140	49	0	2
	Hfm1+/-	19	3	91	0	4	1	3	83	0	0	0
		23	3	102	2	5	0	4	79	10	0	2
	Hfm1-/-	19	5	18	3	6	1	6	1	0	0	1
		23	5	25	0	4	1	8	11	0	1	0
	Hfm1-/- (DO)	19	6	23	7	13	0	1	2	0	0	0
		23	5	23	1	8	1	7	5	0	0	1
	Converted to %
	Genotype	IVM (h)		Total # oocytes	Meiotic stage
			#females		GV	MI	AI	TI	MII	MII*	others	dead
	Hfm1+/+	19	6	147	0	6.8	0	3.4	89.1	0	0	0.7
		23	6	197	0	1.5	0	1.5	71.1	24.9	0	1
	Hfm1+/-	19	3	91	0	4.4	1.1	3.3	91.2	0	0	0
		23	3	102	2	4.9	0	3.9	77.5	9.8	0	2
	Hfm1-/-	19	5	18	16.7	33.3	5.6	33.3	5.6	0	0	5.6
		23	5	25	0	16	4	32	44	0	4	0
	Hfm1-/- (DO)	19	6	23	30.4	56.5	0	4.3	8.7	0	0	0
		23	5	23	4.3	34.8	4.3	30.4	21.7	0	0	4.3

## Sheet: Supplemental Figure 23A
Supplorting Data values on Hfm1
	Ovary weight (mg)						Number of oocytes/female
Genotype	HFM1+/+	HFM1+/-	HFM1-/-			Genotype	HFM1+/+	HFM1+/-	HFM1-/-
	4.3	5.5	0.7				41	79	4
	6.2	4.3	0.7				77	74	7
	4.6	5.1	0.5				73	21	0
		5.1	0.7					57	1
		4.5	0.8					54	11
		4.3	0.8					73	2
		6.8	0.8					51	7
		5.3	0.8					37	13
		10.5				Mean	63.6667	55.75	5.625
		4.3				SD	16.1107	18.5658	4.41411
		5.6
Mean	5.03333	5.57273	0.725
SD	0.834	1.71416	0.0968246

## Sheet: Supplemental Figure 23B
	Supplorting Data values on MAJIN
		Ovary weight (mg)						Number of oocytes/female
	Genotype	MAJIN+/+	MAJIN+/-	MAJIN-/-			Genotype	MAJIN+/+	MAJIN+/-	MAJIN-/-
		4.2	16.8	0.8				28	82	0
		15.2	19.5	0.5				57	77	0
		15	13.2					42	56
		5.3	15.1					38	52
	Mean	9.925	16.15	0.65			Mean	41.25	66.75	0
	SD	5.19007	2.31571				SD	10.4253	12.9494
